# Supplementary material for: Sterol Derivatives Specifically Increase Anti-Inflammatory Oxylipin Formation in M2-like Macrophages by LXR-Mediated Induction of 15-LOX
Source: Molecules. 2024 Apr 12;29(8):1745. doi: 10.3390/molecules29081745 (PMC11052137; doi:10.3390/molecules29081745)
Supplement: Supplementary file 1 [file molecules-29-01745-s001.zip]

Archive with 1 entries (1 files):
- molecules-2909036-supplementary.pdf
